# Supplementary material for: Development of a checklist to validate the framework of a narrative medicine program based on Gagne’s instructional design model in Iran through consensus of a multidisciplinary expert panel
Source: J Educ Eval Health Prof. 2019 Oct 31;16:34. doi: 10.3352/jeehp.2019.16.34 (PMC6895376; doi:10.3352/jeehp.2019.16.34)
Supplement: Supplementary file 1 [file jeehp-16-34-dataset1.xlsx]

## Sheet: EXPERT PANEL STUDY
Expert ID	R1Q1	R1Q2	R1Q3	R1Q4	R1Q5	R1Q6	R1Q7	R1Q8	R1Q9	R1Q10	R1Q11	R1Q12	R1Q13	R1Q14	R2Q1	R2Q2	R2Q3	R2Q4	R2Q5	R2Q6	R2Q7	R2Q8	R2Q9	R2Q10	R2Q11	R2Q12	R2Q13	R2Q14	R2Q15	R2Q16
1	3	3	3	3	3	5	7	7	5	6	6	7	7	6	7	7	7	7	7	8	8	7	7	7	8	8	7	7	8	8
2	6	6	7	8	5	8	8	9	9	8	9	8	8	8	9	8	9	9	9	9	9	8	9	9	8	9	8	9	9	9
3	6	7	7	7	6	8	8	8	9	8	8	8	8	9	8	9	9	9	9	9	9	9	9	9	9	9	9	9	9	9
4	6	7	8	8	6	7	8	8	8	9	8	8	9	9	9	9	8	9	8	9	9	9	8	9	9	9	9	9	9	9
5	7	7	8	8	7	8	9	8	8	8	9	9	9	8	9	9	9	9	9	9	9	9	9	8	8	8	9	9	9	9
6	8	8	8	8	8	9	9	9	8	9	8	9	8	8	9	9	9	8	9	9	9	9	9	9	9	9	9	8	9	9
7	8	8	8	8	8	9	9	9	9	9	9	8	9	8	9	9	8	9	9	9	9	8	9	9	9	9	9	9	9	9
